# Supplementary material for: Cafeteria and Fast-Food Diets Induce Neuroinflammation, Social Deficits, but a Different Cardiometabolic Phenotype
Source: Nutrients. 2025 Nov 19;17(22):3614. doi: 10.3390/nu17223614 (PMC12655535; doi:10.3390/nu17223614)
Supplement: Supplementary file 1 [file nutrients-17-03614-s001.zip]

Archive with 1 entries (1 files):
- nutrients-3941500-supplementary.pdf
